# Supplementary material for: Phytochemical Profile and Analgesic Properties of Chicory Root Extract in the Hot-Plate Test in Mice
Source: Int J Mol Sci. 2025 Jul 2;26(13):6387. doi: 10.3390/ijms26136387 (PMC12249640; doi:10.3390/ijms26136387)
Supplement: Supplementary file 1 [file ijms-26-06387-s001.zip]

Archive with 1 entries (1 files):
- ijms-3703508-supplementary.pdf
